# Supplementary material for: Casein kinase 1 gamma regulates oxidative stress response via interacting with the NADPH dual oxidase complex
Source: PLoS Genet. 2023 Apr 26;19(4):e1010740. doi: 10.1371/journal.pgen.1010740 (PMC10166522; doi:10.1371/journal.pgen.1010740)
Supplement: S1 Raw Data — (XLSX) [file pgen.1010740.s017.xlsx]

## Sheet: Figure 1B
Figure 1B
	WT			csnk-1(mac494lf)			csnk-1(mac495lf)
5 mM NaI	No. L1	No. adult	survival rate	No. L1	No. adult	survival rate	No. L1	No. adult	survival rate
1st	100	0	0	100	75	0.75	100	38	0.38
2nd	100	0	0	100	82	0.82	100	43	0.43
Average			0			0.785			0.405
SD			0			0.035			0.025
F-test						#DIV/0!			#DIV/0!
Two-tailed unpaired Student’s t-test compared with WT
P-Value						0.0283655			0.0392477

## Sheet: Figure 2
Figure 2H
	WT			csnk-1(mac494)
Experiment	Total DCFDA signal	NO. of worms	DCFDA signal per animal	Total DCFDA signal	NO. of worms	DCFDA signal per animal
1st	2677	151	17.7285	1897	147	12.9048
	2621	136	19.2721	1800	107	16.8224
	2748	137	20.0584	1878	123	15.2683
2nd	2268	69	32.8696	968	72	13.4444
	1911	71	26.9155	524	61	8.59016
	2255	66	34.1667	859	53	16.2075
	1965	90	21.8333	902	49	18.4082
	1733	65	26.6615	557	52	10.7115
3rd	2040	77	26.4935	478.667	66	7.25253
	1581.67	75	21.0889	283.667	37	7.66667
	1223.67	116	10.5489	432.667	59	7.33333
	Average		23.4215			12.2373
	SD		6.54686			3.94707
	F-test					0.126012
	Two-tailed unpaired Student’s t-test compared with WT
	P-Value					0.000163001
Figure 2I
	WT			csnk-1(mac494)
Experiment	Total Amplex red signal	NO. of worms	Amplex red signal per animal	Total Amplex red signal	NO. of worms	Amplex red signal per animal
1st	327312	128	2557.12	98845.5	151	654.606
	265204	190	1395.81	73036.5	144	507.198
2nd	601260	121	4969.09	143272	95	1508.12
	660606	122	5414.8	20974.7	108	194.21
	931814	155	6011.7	16567.7	97	170.801
3rd	443398	118	3757.61	149030	86	1732.91
	422510	80	5281.38	17200.3	75	229.338
	423984	78	5435.7	56732.3	80	709.154
	Average		4352.9			713.293
	SD		1525.49			560.722
	F-test					0.0170154
	Two-tailed unpaired Student’s t-test compared with WT
	P-Value					0.000236546
Figure 2K
Experiment	control		jrIs1		csnk-1(mac494);jrIs1
excitation/emission wavelength	485/528nm	405/528nm	485/528nm	405/528nm	485/528nm	405/528nm
1st	2053	277	2281	298	2227	294
	2108	273	2292	305	2241	299
			2369	298	2214	295
2nd	1727	239	2027	273	1968	273
	1716	238	2086	283	1919	265
			1997	264	1989	270
3rd	1821	237	2157	271	2055	270
	1812	231	2184	274	2103	282
			2094	271	1993	267
Relative oxidized to reduced HYPER ratio	2080.5	275	8.71739		7.71053
			7.05		6.6875
			12.5435		6.675
	1721.5	238.5	8.85507		7.14493
			8.19101		7.45283
			10.8039		8.49206
	1816.5	234	9.2027		6.625
			9.1875		5.96875
			7.5		5.34848
	Average		9.11679		6.90056
	SD		1.58366		0.88211
	F-test				0.118014
	Two-tailed unpaired Student’s t-test compared with jrIs1
	P-Value				0.00323874

## Sheet: Figure 3 
Figure 3C
Relative DCFDA signal of HEK293T	D4476
concentration	0 mm	5 mm	10 mm	20 mm	30 mm	40 mm
1st	51731	46983	45690	41641	38248	36767
	48821	51428	43736	37868	36257	36021
2nd	40671	42908	40101	37715	37326	36837
	49727	41957	42247	38358	37233	37374
3rd	57411	45797	45290	39050	35577	35385
	46556	46956	41515	37650	35803	34620
1st	1	0.934502	0.908784	0.828248	0.760761	0.731303
		1.02291	0.869918	0.753202	0.721159	0.716465
2nd	1	0.949313	0.88721	0.834421	0.825815	0.814996
		0.928273	0.934689	0.848647	0.823757	0.826877
3rd	1	0.880991	0.871238	0.7512	0.68439	0.680697
		0.903287	0.798619	0.724268	0.688738	0.665981
Average	1	0.936546	0.87841	0.789998	0.75077	0.739386
SD	0	0.0445112	0.0421455	0.0484008	0.0580082	0.0616373
Bonferroni's multiple comparison test compared with 0 mm
P-Value		0.3498	0.0161	0.0001	0.0001	0.0001
Figure 3D
Relative Amplex red signal of HEK293T	D4476
concentration	0 mm	10 mm	20 mm	30 mm	40 mm
1st	492206	365252	384296	369462	391920
	583126	425480	383520	374114	352164
2nd	458020	354200	304634	246584	212820
	547412	426546	309068	262218	221640
3rd	1.10906e+06	986476	967468	914734	837218
	1.12546e+06	949314	869384	817286	833546
1st	1	0.679329	0.714748	0.687161	0.728928
		0.791348	0.713307	0.695811	0.654986
2nd	1	0.704572	0.605978	0.490505	0.42334
		0.848485	0.614798	0.521604	0.440887
3rd	1	0.882941	0.865928	0.818728	0.749349
		0.849679	0.778138	0.731508	0.746062
Average	1	0.792726	0.715483	0.657553	0.623925
SD	0	0.0765107	0.0900863	0.115596	0.13927
Bonferroni's multiple comparison test compared with 0 mm
P-Value		0.0537	0.0062	0.0011	0.0004
Figure 3E
Relative DCFDA signal of HEK293T	D4476 (0 mm)			D4476 (30 mm)
	Vector	CSNK1G2	DUOXA2	Vector	CSNK1G2	DUOXA2
1st	77251	97761	87642	73211	72875	70453
	75444	103953	95990	75671	80089	69666
2nd	83314	99105	90173	68947	80055	72835
	72533	79626	78164	66785	74480	66725
3rd	31343	36053	35704	27800	28217	28632
	33533	38568	35761	27491	28469	28504
1st	1	1.28047	1.14794	0.958918	0.954517	0.922794
		1.36158	1.25728	0.991139	1.04901	0.912486
2nd	1	1.27182	1.1572	0.884804	1.02735	0.934699
		1.02185	1.00309	0.857059	0.955809	0.856289
3rd	1	1.11144	1.10068	0.85702	0.869875	0.882668
		1.18898	1.10244	0.847494	0.877644	0.878722
Average	1	1.20602	1.1281	0.899405	0.955701	0.897943
SD	0	0.11345	0.0763385	0.0554598	0.0674543	0.0274405
F-test		#DIV/0!	#DIV/0!	#DIV/0!	#DIV/0!	#DIV/0!
Two-tailed unpaired Student’s t-test compared with Vector + 0 mm D4476
P-Value		0.00972284	0.0132615	0.00976897	0.201905	0.000410763
F-test					0.278377	0.0423544
Two-tailed unpaired Student’s t-test compared between 0 and 30 mm D4476
P-Value					0.00171424	0.000603562

## Sheet: Table 1
	Background	Transgene	Tg line	Ratio of Tg L1 larva growing into adults (%)
				Experiment 1	Experiment 2	Experiment 1	Experiment 2	Average	compared with	F-test	Two-tailed unpaired Student’s t-test
	WT	-	-	0/100 (0%)	0/100 (0%)	0	0	0
		csnk-1p::csnk-1_cDNA(p.R161H)	1	0/100 (0%)	0/100 (0%)	0	0	0
			2	0/100 (0%)	0/100 (0%)	0	0	0
	csnk-1(mac494lf)	-	-	78/100 (78%)	80/100 (80%)	0.78	0.8	0.79
		csnk-1p::csnk-1_cDNA	1	6/100 (6%)	13/100 (13%)	0.06	0.13	0.095	mac494lf	0.354342	0.00273189
			2	3/100 (3%)	5/100 (5%)	0.03	0.05	0.04		1	0.000355366
		csnk-1p::csnk-1_cDNA(p.R161H)	1	81/100 (81%)	74/100 (74%)	0.81	0.74	0.775		0.354342	0.720249
			2	62/100 (62%)	56/100 (56%)	0.62	0.56	0.59		0.409666	0.0240999
		dpy-7p::csnk-1_cDNA	1	0/100 (0%)	1/100 (1%)	0	0.01	0.005		0.590334	0.000202786
		(epidermis promoter)	2	5/100 (5%)	1/100 (1%)	0.05	0.01	0.03		0.590334	0.000864529
		nhx-2p::csnk-1_cDNA	1	66/85 (77.6%)	65/83 (78.3%)	0.776	0.783	0.7795		0.428668	0.42611
		(intestine promoter)	2	48/76 (63.2%)	56/77 (72.7%)	0.632	0.727	0.6795		0.264192	0.150572
		dpy-7p::HsCSNK1G1_cDNA	1	20/100 (20%)	15/80 (18.8%)	0.2	0.15	0.175		0.484476	0.00191135
			2	19/113 (16.8%)	23/100 (23%)	0.168	0.23	0.199		0.397304	0.0030239
		dpy-7p::HsCSNK1G2_cDNA	1	10/100 (10%)	5/100 (5%)	0.1	0.05	0.075		0.484476	0.00141515
			2	12/100 (12%)	6/100 (6%)	0.12	0.06	0.09		0.409666	0.00203459
		dpy-7p::HsCSNK1G3_cDNA	1	23/100 (23%)	21/100 (21%)	0.23	0.21	0.22		1	0.000615006
			2	42/100 (42%)	37/100 (37%)	0.42	0.37	0.395		0.484476	0.00461455
		csnk-1p::csnk-1_cDNA(p.C388_K407del)	1	60/100 (60%)	58/100 (58%)	0.6	0.58	0.59		1	0.00496281
			2	74/100 (74%)	63/100 (63%)	0.74	0.63	0.685		0.228997	0.201122
		csnk-1p::csnk-1_cDNA(p.C388-390S)	1	59/105 (56.2%)	67/100 (67%)	0.59	0.67	0.63		0.311917	0.0604476
			2	72/100 (72%)	78/100 (78%)	0.72	0.78	0.75		0.409666	0.333333

## Sheet: Table 3
Background	doxa-1p::doxa-1_cDNA	No. Tg lines	Survival (5 mM NaI)
			1st		2nd		3rd			survival
			adult	larve	adult	larve	adult	larve		1st	2nd	3rd	Average	compared with	F-test	Two-tailed unpaired Student’s t-test
doxa-1(mac55lf)	-	-	427	543	520	655	592	714		0.786372	0.793893	0.829132	0.803132
	WT	1	52	266	69	330	71	255		0.195489	0.209091	0.278431	0.22767	doxa-1(mac55lf)	0.416914	3.73622e-05
		2	250	892	126	403	239	751		0.280269	0.312655	0.318242	0.303722		0.892956	9.41993e-06
		3	95	282	191	568	157	476		0.336879	0.336268	0.329832	0.334326		0.0568395	3.94911e-06
	p.T343A	1	266	429	341	466	321	532		0.620047	0.73176	0.603383	0.65173		0.193218	0.0233645
		2	332	454	411	693	196	298		0.731278	0.593074	0.657718	0.66069		0.196544	0.0275802
		3	246	415	269	365	413	571		0.592771	0.736986	0.723292	0.68435		0.151973	0.0678938
		4	194	302	272	447	199	293		0.642384	0.608501	0.679181	0.643355		0.58859	0.00276704
	p.S346A	1	21	227	36	274	42	330		0.092511	0.131387	0.127273	0.117057		0.933472	2.86028e-06
		2	55	297	35	247	47	223		0.185185	0.1417	0.210762	0.179216		0.598907	1.31921e-05
		3	32	355	53	407	41	337		0.0901408	0.130221	0.121662	0.114008		0.921819	2.74982e-06
	p.S364A	1	57	329	39	258	42	305		0.173252	0.151163	0.137705	0.15404		0.763996	2.65856e-06
		2	16	190	20	223	18	283		0.0842105	0.0896861	0.0636042	0.079167		0.532604	1.22059e-06
		3	16	194	35	201	32	186		0.0824742	0.174129	0.172043	0.142882		0.319798	3.66501e-05

## Sheet: Table 4
	Table 4
P0 Genotype			Numbers of survived F1 adults with different genotypes
		plate	csnk-1(lf); +/+	csnk-1(lf); skn-1(lf)/+	csnk-1(lf); skn-1(lf)	csnk-1(lf)/+; skn-1(lf)	+/+;skn-1(lf)	+/+;+/+	+/+;skn-1(lf)/+	csnk-1(lf)/+; skn-1(lf)/+	csnk-1(lf)/+; +/+
csnk-1(mac494lf)/+; skn-1(zu135lf)/+	0 mM NaI	1	5	8	1	5	4	ND	ND	ND	ND
		2	2	6	2	10	3	ND	ND	ND	ND
	5 mM NaI, experiment 1	1	14	19	1	0	0	0	0	0	0
		2	9	16	0	0	0	0	0	0	0
		3	0	12	5	0	0	0	0	0	0
		4	2	5	2	0	0	0	0	0	0
		5	7	21	1	0	0	0	0	0	0
		6	6	16	4	0	0	0	0	0	0
	5 mM NaI, experiment 2	1	5	11	1	0	0	0	0	0	0
		2	3	4	1	0	0	0	0	0	0
		3	5	12	3	0	0	0	0	0	0
		4	4	9	7	0	0	0	0	0	0
		5	6	11	4	0	0	0	0	0	0
	0 mM		F-test		1
			Two-tailed unpaired Student’s t-test		0.105573
	5 mM		F-test		#DIV/0!
			Two-tailed unpaired Student’s t-test		0.00231288
P0 Genotype			Numbers of survived F1 adults with different genotypes
		plate	csnk-1(lf); +/+	csnk-1(lf); skn-1(lf)/+	csnk-1(lf); skn-1(lf)	csnk-1(lf)/+; skn-1(lf)	+/+;skn-1(lf)	+/+;+/+	+/+;skn-1(lf)/+	csnk-1(lf)/+; skn-1(lf)/+	csnk-1(lf)/+; +/+
csnk-1(mac495lf)/+; skn-1(zu135lf)/+	0 mM NaI	1	3	4	0	5	5	ND	ND	ND	ND
		2	1	6	1	10	1	ND	ND	ND	ND
	5 mM NaI, experiment 1	1	1	4	1	0	0	0	0	0	0
		2	1	3	1	0	0	0	0	0	0
		3	0	4	1	0	0	0	0	0	0
		4	1	4	1	0	0	0	0	0	0
		5	2	6	1	0	0	0	0	0	0
		6	1	3	2	0	0	0	0	0	0
		7	0	3	3	0	0	0	0	0	0
	0 mM		F-test		0.311917
			Two-tailed unpaired Student’s t-test		0.349055
	5 mM		F-test		#DIV/0!
			Two-tailed unpaired Student’s t-test		0.00298897

## Sheet: Table 5
Table 5
Genotype	Survival (50 mM NaI)			survival			Average
	ADULT/L1
	1st	2nd	3rd					compared with	F-test	Two-tailed unpaired Student’s t-test
csnk-1(mac494lf)	0/246	0/295	0/255	0	0	0	0	csnk-1(mac494lf); skn-1(lax120gf) vs csnk-1(mac494lf)
csnk-1(mac495lf)	0/182	0/137	0/230	0	0	0	0	csnk-1(mac495lf); skn-1(lax120gf) vs csnk-1(mac495lf)
skn-1(lax120gf)	0/285	0/279	0/327	0	0	0	0	csnk-1(mac494lf); skn-1(mac53gf) vs csnk-1(mac494lf)
skn-1(mac53gf)	0/335	0/397	0/310	0	0	0	0	csnk-1(mac495lf); skn-1(mac53gf) vs csnk-1(mac495lf)
csnk-1(mac494lf); skn-1(lax120gf)	153/220	191/235	221/284	0.695455	0.812766	0.778169	0.76213	csnk-1(mac494lf); skn-1(lax120gf) vs skn-1(lax120gf)	#DIV/0!	0.00207865
csnk-1(mac495lf); skn-1(lax120gf)	79/197	83/208	84/223	0.401015	0.399038	0.376682	0.392245	csnk-1(mac495lf); skn-1(lax120gf) vs skn-1(lax120gf)	#DIV/0!	0.000395467
csnk-1(mac494lf); skn-1(mac53gf)	165/276	197/307	284/405	0.597826	0.641694	0.701235	0.646918	csnk-1(mac494lf); skn-1(mac53gf) vs skn-1(mac53gf)	#DIV/0!	0.0021387
csnk-1(mac495lf); skn-1(mac53gf)	80/242	65/181	67/205	0.330579	0.359116	0.326829	0.338841	csnk-1(mac495lf); skn-1(mac53gf) vs skn-1(mac53gf)	#DIV/0!	0.000904049

## Sheet: Figure S2
Figure S2B
	N2	mac494	mac495
sample 1	1.15688	0.614934	0.346172
sample 2	0.87187	0.618296	0.538735
sample 3	0.971248	0.706895	0.448886
F-test		0.230015	0.614587
Two-tailed unpaired Student’s t-test compared with WT		0.0164115	0.00520913
F-test			0.45314
Two-tailed unpaired Student’s t-test compared with mac494			0.0330526
Figure S2C
	N2	mac494
sample 1	1.24233	0.0445827
sample 2	0.826918	0.0292093
sample 3	0.930749	0.140393
F-test		0.144121
Two-tailed unpaired Student’s t-test compared with WT		0.00200695
Figure S2D
	N2	mac495
sample 1	1.14915	0.00333775
sample 2	0.866216	0.0118857
sample 3	0.984638	0.0156027
F-test		0.00391045
Two-tailed unpaired Student’s t-test compared with WT		0.00671556
HEK293T	cpc13
concentration	0 mm	8 mm	12 mm	16 mm	20 mm
Relative DCFDA signal	1153150	909446	770637	664071	370256
	1181952	893841	645728	541869	385128
	1050952	822790	694331	595935	325573
	1080339	810853	577169	481577	339943
	1558690	1052312	780758	560129	321918
	1354564	880932	549759	417235	349488
Average	1.22994e+06	895029	669730	543469	348718
SD	176174	79004.2	88177.2	78891.6	22807.5
Bonferroni's multiple comparison test compared with 0 mm
P-Value		<0.0001	<0.0001	<0.0001	<0.0001

## Sheet: Figure S3
	Figure S3A and B
experiments	0 mM NaI	WT			csnk-1(mac494lf)			csnk-1(mac495lf)
		NO. of egg	NO. of larva	Hatching rate	NO. of egg	NO. of larva	Hatching rate	NO. of egg	NO. of larva	Hatching rate
1st		218	218	1	255	1	0.00392157	151	0	0
		283	283	1	306	9	0.0294118	80	0	0
		247	247	1	216	2	0.00925926	171	0	0
2nd		238	238	1	272	11	0.0404412	172	0	0
		276	276	1	277	6	0.0216606	158	0	0
		285	285	1	223	10	0.044843	76	0	0
3rd		284	284	1	256	15	0.0585938	155	0	0
		239	239	1	288	10	0.0347222	168	1	0.00595238
		299	299	1	279	17	0.0609319	120	0	0
	Average	246.5		1	259		0.0337539	134		0.000661376
	SD			0	36.8511		0.0187952	39.047		0.00187065
	F-test				0.418407		#DIV/0!	0.373059		#DIV/0!
	Two-tailed unpaired Student’s t-test compared with WT
	P-Value				0.663889			0.0103563
	P-Value						5.59687e-15			4.12189e-23
	Figure S3E
		WT			csnk-1(mac494lf)			csnk-1(mac495lf)
	Molting	total	WT-like	Molting defective	total	WT-like	Molting defective	total	WT-like	Molting defective
1st		100	100	0	100	94	6	100	11	89
2nd		100	100	0	100	96	4	100	15	85
3rd		100	100	0	100	97	3	100	12	88
	Average	100	100	0	100	95.6667	4.33333	100	12.6667	87.3333
	SD			0			1.24722			1.69967
	F-test						#DIV/0!			#DIV/0!
	Two-tailed unpaired Student’s t-test compared with WT
	P-Value						0.0390123			0.000189329
	Figure S3H
		WT			tsp-15(mac33lf)			csnk-1(mac494lf)
	Hoechst staining	total	Hoechst positive worms	Hoechst staining rate	total	Hoechst positive worms	Hoechst staining rate	total	Hoechst positive worms	Hoechst staining rate
1st		107	1	0.00934579	101	79	0.782178	66	1	0.0151515
2nd		100	0	0	101	80	0.792079	70	5	0.0714286
3rd		141	1	0.0070922	122	89	0.729508	59	4	0.0677966
	Average			0.00547933			0.767922			0.0514589
	SD			0.00398221			0.0274617			0.025716
	F-test						0.0411895			0.0468361
	Two-tailed unpaired Student’s t-test compared with WT
	P-Value						0.000514385			0.124031
Figure S3K
Genotype	WT			csnk-1(mac494)
	Experiment 1	Experiment 2	Experiment 3	Experiment 1	Experiment 2	Experiment 3
Relative DCFDA signal per animal	165900	113640	237250	217225	87302.2	90104.9
	182350	127713	205811	239225	55716.6	115304
	374751	129308	142855	344408	38233.1	65131.2
	113204	117165	218196	231631	41985.5	127933
	203705	57129.5	82375.7	143944	45364.5	40994.3
	270044	117903	143551	244737	68260.2	120996
	120995	119736	224637	157106	58162	62327.8
	211565	134166	187013	103360	45545.6	55080.6
	528782	79542	174688	162960	44688	55116.1
	274114	67975.5	181642	103255	64104.2	55427.1
	256197	60339.8	222712	120101	60077.4	75292.2
	234059	44302.9	250262	87255.6	86141.3	53958.9
	191924	46606.8	263421	79729.2	94425.4	73342.7
	374285	69722.9	381469	101951	38890.2	45876.5
	162964	44351.8	261561	118985	52189.7	81528.8
	198553	65489	280758	74357.1	91256.4	69152.8
	165415	60210.3	244015	172291	94680	43759.4
	188578	66026.4	174689	214646	95948.2	101597
	248139	93791.7	205779	220086	45622.4	45394.7
	178927	69881.1	220241	254333	69613	39846.6
	167750	77452.8	302940	272472	68651.8	65295.8
	187671	73188	71952.7	327262	109651
	177888	123902	224549	177754	92140.3
	195454	114828	208850	270708	72241.3
	236168	74268.4	238990	241364	48669.8
	184660	67707.5	252241	293963	44657.3
	105382	72248.6	302931	312483	70595.5
	230263	61650.7	211157	387681	74121.8
	216054	97856.1	110536	468787	55442.3
	234752	83496.3	206212	164142	51767.2
	224649	35532.4	143959	103231	59737
	229686	86972.4	210620	134376	56699.3
	254206	53908.8	352397	149176	81099.1
	139064	59672.3	222924	112052
	168106	55561.4	295441	58779.9
	213330	82685.4	335552	96916.7
	225418	59148.5	352607	88910.7
	215055	77544.1	226213	110159
	127419	59989.4	140888	115704
	135039	67537.1		150207
	212761			286478
	227290			260602
	262862			320052
	358361			312785
	410338			199662
	490206			140014
	516254			140044
	187335			218728
	196738			288328
	419489			228850
	507828			252612
	503452			154091
	378332			161095
	208986			98458.6
	268798			89169.1
	228920			174022
	226521			99439
	265190			239758
	255215			152483
	183419			89215.2
	409812			99735.9
	413367			188529
	715055			94764.6
	491558			153503
	125530			230053
	127296			100386
	202234			51780.9
	108138			138133
	143842			184177
	123677			152532
	144319			115196
	174092			76577.3
	192919			94641.3
	908341			155527
	674149			72301.8
				96762
				61546.6
				71421.7
				119669
				140193
				96418.1
				92273.7
				54465.3
				49447.9
				66562.7
				74790.5
				147925
				201688
				117306
				142679
				96986.5
				131050
				177403
				93106.9
				93693.9
				189634
				186640
				40660.1
				103260
				127188
Average	263668	79253.7	223433	160142	65566	70641
SD	134666			80796.9
F-test						6.44381e-10
Two-tailed unpaired Student’s t-test compared with WT
P-Value						3.28085e-09

## Sheet: Figure S9 
	Figure S9A						Figure S9B
Genotype	dvIs19	csnk-1(mac494lf); dvIs19	csnk-1(mac495lf); dvIs19			experiment	Genotype		GFP intensity per animal	Relative GFP intensity
Relative GFP intensity per animal	53508	42804	50676			1	dvIs19	control RNAi	4255586	1
	57828	54586	98090					skn-1(RNAi)	3157383	0.741938
	45565	50386	43495				csnk-1(mac494lf); dvIs19	control RNAi	6489239	1.52488
	45355	50799	41370					skn-1(RNAi)	4791711	1.12598
	35888	121732	69349			2	dvIs19	control RNAi	17440063	1
	33324	80300	43400					skn-1(RNAi)	14459223	0.829081
	32360	121520	33560				csnk-1(mac494lf); dvIs19	control RNAi	30022377	1.72146
	33960	63351	58440					skn-1(RNAi)	21332635	1.2232
	23460	84491	48115			3	dvIs19	control RNAi	6580966	1
	68480	72846	89656					skn-1(RNAi)	6513979	0.989821
	34880	45038	50685				csnk-1(mac494lf); dvIs19	control RNAi	10112315	1.5366
	30964	59499	59700					skn-1(RNAi)	8440744	1.2826
	38085	59499	59616
	55692	50295	39765
	52810	142226	36912
	47200	58080	47775				Genotype		Relative GFP intensity	compared with	F-test	Two-tailed unpaired Student’s t-test
	36592	112104	36315				dvIs19	control RNAi	1
	45100	88385	47754						1
	36324	78760	51230						1
	47280	41676	49880					skn-1(RNAi)	0.741938	dvIs19; control RNAi	#DIV/0!	0.181302
	55764	74080	62124						0.829081
	54666	80990	48810						0.989821
	55242	101400	45915				csnk-1(mac494lf); dvIs19	control RNAi	1.52488	dvIs19; control RNAi	#DIV/0!	0.0112814
	33812	54810	58814						1.72146
	31732	114772	43430						1.5366
	35936	48792	80451					skn-1(RNAi)	1.12598	csnk-1(mac494lf); dvIs19; control RNAi	0.679106	0.00805433
	46860	60240	43780						1.2232	dvIs19; skn-1 RNAi	0.566658	0.0141161
	32064	51984	36044						1.2826
	34432	46809	70182
	36364	115466	74186
	43660	137878	78360
	34772	48294	138248
	49764	53216	55240
	31648	95029	43730
	34624	131908	60456
	31688	36900	38312
	22692	81972	77413
	34724	87120	43255
	31352	93181	86904
	24681	67290	79648
	33160	42696	56670
	38800	72027	54756
	32008	66690	66311
	30148	38100	100035
	36108	96547	56628
	29756	41142	39115
	90513	39852	54222
	30124	36804	46505
	33136	67779	59712
	63119	47370	63126
	36464	58212	56310
	85752	47125	54006
	33328	44928	42525
	37052	62923	97155
	45595	45525	34872
	42280	92772	38390
	50205	104630	65807
	33088	63924	40660
	35752	39160	109520
	38420	38310	69072
	35480	42600	56418
	38404	44215	43110
	34588	75190	76664
	32584	59934	46240
	51720	61642	68532
	43236	49320	48820
	33996	50883	76762
	35392	50744	44810
	37144	42498	42800
	39408	104580	76027
	33376	89551	50360
	26604	53634	53505
	28080	39900	77560
	68040	86724	102944
	24264	56700	56380
	23211	74889	42100
	39368	55888	48010
	37712	44324	48060
	34152	58616	98865
	35580	48888	93195
	41560	60928	57462
	35800	91465	80840
	37924	55034	45430
	51150	53508	46740
	33112	62223	63028
	31884	78449	51996
	47500	99819	97056
	32592	68838	68968
	32572	34248	82232
	31604	90837	47210
	36292	61278	68936
	52865	43375	69531
	22143	79016	62808
	37004	96620	119000
	52380	42395	101979
	16134	113652	133450
	25935	104080	82978
	48495	106476	56050
	38750	55489	62100
	35788	27660	76762
	34364	80510	51012
	49780	80530	65736
	60156	121108	83424
	28278	81567	69692
	23235	40962	119130
	40520	100661	51774
	48935	138411	48935
	26811	35065	53226
	36100	106596	64036
	40520	59808	78260
	30560	50484	63301
	31540	68958	118540
	33592	31440	100710
	33108	44765	82512
	31368	112368	87048
	40855	89460	39940
	31616	57392	47710
	30320	56032	48395
	61212	115692	71238
	28052	146900	76825
	39715	111600	86848
	47390	67592	73206
	56778	78544	86848
	33688	52878	70294
	37540	110750	102663
	39950	54610	72360
	46580	39288	77182
	42555	53000	69304
	33304	75464	81432
	52488	90048	84984
	26511	37518	86136
	39052	43285	74956
	21243	88060	67350
	46644	86220	89992
	42655	54720	54336
		92250	67543
		107946	102951
		161799	71092
		79016	62097
		117900	47226
		56670	63126
Average	39161.3	71638.3	65713.3
SD	11491.3	28417.6	21412.1
F-test		3.948e-23	2.19231e-12
Two-tailed unpaired Student’s t-test compared with WT
P-Value		2.02195e-26	1.66404e-28

[truncated: 1 more sheets: Table S1]
